# Supplementary material for: DELP-YOLOv12: a lightweight deployable model for maize pest and disease detection
Source: Plant Methods. 2026 Mar 31;22:59. doi: 10.1186/s13007-026-01527-4 (PMC13321971; doi:10.1186/s13007-026-01527-4)
Supplement: Supplementary file 1 — Supplementary Material 1. [file 13007_2026_1527_MOESM1_ESM.zip]

Archive with 60 entries (55 files):
- same_data/
- same_data/14173137114_noise.jpg
- same_data/abc-finetune2.0/
- same_data/abc-finetune2.0/args.yaml
- same_data/abc-finetune2.0/confusion_matrix.png
- same_data/abc-finetune2.0/confusion_matrix_normalized.png
- same_data/abc-finetune2.0/F1_curve.png
- same_data/abc-finetune2.0/labels.jpg
- same_data/abc-finetune2.0/labels_correlogram.jpg
- same_data/abc-finetune2.0/PR_curve.png
- same_data/abc-finetune2.0/P_curve.png
- same_data/abc-finetune2.0/results.csv
- same_data/abc-finetune2.0/results.png
- same_data/abc-finetune2.0/R_curve.png
- same_data/abc-finetune2.0/train_batch0.jpg
- same_data/abc-finetune2.0/train_batch1.jpg
- same_data/abc-finetune2.0/train_batch2.jpg
- same_data/abc-finetune2.0/val_batch0_labels.jpg
- same_data/abc-finetune2.0/val_batch0_pred.jpg
- same_data/abc-finetune2.0/val_batch1_labels.jpg
- same_data/abc-finetune2.0/val_batch1_pred.jpg
- same_data/abc-finetune2.0/val_batch2_labels.jpg
- same_data/abc-finetune2.0/val_batch2_pred.jpg
- same_data/abc-finetune2.0/weights/
- same_data/abc-finetune2.0/weights/best.pt
- same_data/abc-finetune2.0/weights/best_fp32.pt
- same_data/abc-finetune2.0/weights/last.pt
- same_data/abc-finetune2.0/weights/last_fp32.pt
- same_data/abc3/
- same_data/abc3/args.yaml
- same_data/abc3/confusion_matrix.png
- same_data/abc3/confusion_matrix_normalized.png
- same_data/abc3/F1_curve.png
- same_data/abc3/labels.jpg
- same_data/abc3/labels_correlogram.jpg
- same_data/abc3/PR_curve.png
- same_data/abc3/P_curve.png
- same_data/abc3/results.csv
- same_data/abc3/results.png
- same_data/abc3/R_curve.png
- same_data/abc3/train_batch0.jpg
- same_data/abc3/train_batch1.jpg
- same_data/abc3/train_batch2.jpg
- same_data/abc3/train_batch6500.jpg
- same_data/abc3/train_batch6501.jpg
- same_data/abc3/train_batch6502.jpg
- same_data/abc3/val_batch0_labels.jpg
- same_data/abc3/val_batch0_pred.jpg
- same_data/abc3/val_batch1_labels.jpg
- same_data/abc3/val_batch1_pred.jpg
- same_data/abc3/val_batch2_labels.jpg
- same_data/abc3/val_batch2_pred.jpg
- same_data/abc3/weights/
- same_data/abc3/weights/best.pt
- same_data/abc3/weights/best_fp32.pt
- same_data/abc3/weights/last.pt
- same_data/abc3/weights/last_fp32.pt
- same_data/Corn_Common_Rust (28).jpg
- same_data/Corn_Common_Rust (57).jpg
- same_data/[~19]9K_salt.jpg
