# Supplementary material for: DELP-YOLOv12: a lightweight deployable model for maize pest and disease detection
Source: Plant Methods. 2026 Mar 31;22:59. doi: 10.1186/s13007-026-01527-4 (PMC13321971; doi:10.1186/s13007-026-01527-4)
Supplement: Supplementary file 1 — Supplementary Material 1. [file 13007_2026_1527_MOESM1_ESM.zip › same_data/abc-finetune2.0/results.csv]

epoch	time	train/box_loss	train/cls_loss	train/dfl_loss	metrics/precision(B)	metrics/recall(B)	metrics/mAP50(B)	metrics/mAP50-95(B)	val/box_loss	val/cls_loss	val/dfl_loss	lr/pg0	lr/pg1	lr/pg2
1	49.0541	2.44621	3.56079	2.53476	0.21425	0.22028	0.16337	0.07275	1.97668	2.79353	2.41781	0.0703	0.0033	0.0033
2	95.2854	1.92041	2.39294	2.10658	0.6291	0.40462	0.46675	0.22905	1.8238	2.32062	2.08801	0.0402781	0.00661144	0.00661144
3	141.472	1.74982	2.00814	1.87132	0.47593	0.50453	0.47961	0.24638	1.72521	2.35244	1.90446	0.0102342	0.00990089	0.00990089
4	188.226	1.66177	1.78832	1.7551	0.60036	0.56552	0.58519	0.31263	1.65952	2.01738	1.82524	0.009901	0.009901	0.009901
5	233.526	1.61702	1.69418	1.70101	0.63887	0.57209	0.61403	0.35427	1.55014	1.74444	1.72996	0.009868	0.009868	0.009868
6	280.306	1.60789	1.68853	1.67159	0.58294	0.63654	0.63977	0.3685	1.53803	2.18661	1.71047	0.009835	0.009835	0.009835
7	327.36	1.54624	1.59773	1.63785	0.64804	0.61572	0.64077	0.3561	1.51378	1.607	1.67967	0.009802	0.009802	0.009802
8	374.23	1.5332	1.57509	1.62796	0.74553	0.60099	0.69865	0.42853	1.45649	1.65075	1.6322	0.009769	0.009769	0.009769
9	422.629	1.49981	1.50271	1.57858	0.75164	0.6394	0.70064	0.43556	1.42168	1.56506	1.58533	0.009736	0.009736	0.009736
10	469.419	1.48266	1.46013	1.57378	0.68991	0.66505	0.71821	0.43862	1.44914	1.5624	1.60613	0.009703	0.009703	0.009703
11	517.705	1.47424	1.47165	1.56134	0.77182	0.61539	0.70607	0.40408	1.52037	1.50832	1.63049	0.00967	0.00967	0.00967
12	564.137	1.45372	1.4245	1.53039	0.85898	0.54206	0.69022	0.43055	1.48523	1.55045	1.62734	0.009637	0.009637	0.009637
13	610.983	1.44411	1.37124	1.52223	0.71544	0.66043	0.70119	0.42951	1.46808	1.48208	1.58866	0.009604	0.009604	0.009604
14	657.019	1.42133	1.3527	1.47892	0.79871	0.71175	0.75322	0.47829	1.38426	1.38909	1.54606	0.009571	0.009571	0.009571
15	702.998	1.43061	1.35615	1.50666	0.71742	0.67634	0.70756	0.45851	1.36909	1.47089	1.54084	0.009538	0.009538	0.009538
16	749.436	1.38719	1.31931	1.47537	0.71422	0.6771	0.73942	0.46836	1.36152	1.42537	1.51896	0.009505	0.009505	0.009505
17	810.426	1.42194	1.36206	1.50463	0.76729	0.71209	0.75049	0.47195	1.36642	1.37993	1.51502	0.009472	0.009472	0.009472
18	855.977	1.40216	1.32387	1.4905	0.79356	0.66444	0.74595	0.46625	1.40824	1.38537	1.60284	0.009439	0.009439	0.009439
19	903.508	1.3825	1.3091	1.47248	0.82057	0.61421	0.75247	0.46835	1.39275	1.37591	1.54475	0.009406	0.009406	0.009406
20	949.203	1.36783	1.2563	1.44463	0.76785	0.65489	0.7447	0.46507	1.35797	1.32647	1.50995	0.009373	0.009373	0.009373
21	994.941	1.3655	1.26608	1.44838	0.7982	0.63456	0.73921	0.45889	1.33282	1.34993	1.50037	0.00934	0.00934	0.00934
22	1041.53	1.36245	1.25097	1.44229	0.78508	0.68955	0.76988	0.48138	1.38079	1.33348	1.52079	0.009307	0.009307	0.009307
23	1089.48	1.34232	1.2119	1.42353	0.76624	0.69721	0.76891	0.47748	1.3468	1.33605	1.50121	0.009274	0.009274	0.009274
24	1144.39	1.3578	1.23893	1.4227	0.85521	0.67442	0.79269	0.51157	1.29122	1.18226	1.44976	0.009241	0.009241	0.009241
25	1203.68	1.34392	1.23599	1.43245	0.78585	0.72631	0.76232	0.47453	1.37256	1.31983	1.52734	0.009208	0.009208	0.009208
26	1250.17	1.32902	1.19781	1.4342	0.78626	0.73532	0.78759	0.50317	1.34959	1.23019	1.49825	0.009175	0.009175	0.009175
27	1308.55	1.322	1.20803	1.41553	0.81524	0.6718	0.77549	0.51008	1.26318	1.19435	1.45899	0.009142	0.009142	0.009142
28	1372.47	1.32547	1.18015	1.40764	0.80454	0.74904	0.77989	0.50397	1.28016	1.2714	1.47523	0.009109	0.009109	0.009109
29	1421.08	1.31908	1.16681	1.39617	0.85501	0.66605	0.78293	0.48626	1.36532	1.25594	1.54712	0.009076	0.009076	0.009076
30	1469.33	1.31274	1.1887	1.40794	0.85187	0.71353	0.7899	0.51069	1.2984	1.22515	1.47681	0.009043	0.009043	0.009043
31	1517.85	1.27786	1.15295	1.39342	0.83845	0.69072	0.77693	0.51282	1.28316	1.32206	1.43785	0.00901	0.00901	0.00901
32	1567.44	1.28644	1.14533	1.38578	0.8543	0.71588	0.81178	0.53725	1.26043	1.16187	1.44782	0.008977	0.008977	0.008977
33	1626.3	1.30587	1.15136	1.38966	0.80893	0.71638	0.7948	0.50922	1.27811	1.21234	1.40868	0.008944	0.008944	0.008944
34	1676.04	1.30466	1.16497	1.39332	0.77988	0.75373	0.79378	0.52452	1.28717	1.19156	1.43644	0.008911	0.008911	0.008911
35	1723.95	1.29225	1.13762	1.3859	0.85033	0.71371	0.80216	0.52307	1.27252	1.15059	1.4349	0.008878	0.008878	0.008878
36	1770.66	1.28799	1.12334	1.37946	0.85547	0.67658	0.79657	0.52142	1.24637	1.16435	1.41343	0.008845	0.008845	0.008845
37	1819.21	1.27706	1.1115	1.36708	0.84963	0.7039	0.82889	0.52614	1.26497	1.1084	1.41563	0.008812	0.008812	0.008812
38	1867.97	1.27551	1.103	1.36589	0.78261	0.67973	0.77029	0.498	1.29544	1.15084	1.42698	0.008779	0.008779	0.008779
39	1927.67	1.26949	1.1093	1.34894	0.8493	0.7369	0.80542	0.51908	1.31603	1.18145	1.48725	0.008746	0.008746	0.008746
40	1977.16	1.25436	1.08747	1.35144	0.82848	0.68627	0.78394	0.51067	1.26062	1.16732	1.40201	0.008713	0.008713	0.008713
41	2026.63	1.26613	1.10575	1.37117	0.8323	0.73863	0.81912	0.54101	1.2509	1.10602	1.41506	0.00868	0.00868	0.00868
42	2074.65	1.26305	1.09124	1.35855	0.85648	0.71126	0.79258	0.54259	1.24545	1.16533	1.40694	0.008647	0.008647	0.008647
43	2123.56	1.24586	1.05799	1.34732	0.84604	0.70314	0.79544	0.52968	1.21477	1.14275	1.38898	0.008614	0.008614	0.008614
44	2173.91	1.26404	1.08722	1.35264	0.8292	0.71919	0.79959	0.54717	1.19749	1.12699	1.36706	0.008581	0.008581	0.008581
45	2221.03	1.25199	1.08238	1.35976	0.84737	0.70008	0.79762	0.51525	1.27899	1.15327	1.41182	0.008548	0.008548	0.008548
46	2278.11	1.23952	1.06547	1.33709	0.76415	0.74247	0.80481	0.52543	1.22697	1.10567	1.39587	0.008515	0.008515	0.008515
47	2337.34	1.22932	1.04749	1.33289	0.82384	0.77051	0.83456	0.55488	1.24464	1.0863	1.40515	0.008482	0.008482	0.008482
48	2383.68	1.21943	1.02852	1.32228	0.84692	0.74134	0.81732	0.56529	1.22621	1.03182	1.40584	0.008449	0.008449	0.008449
49	2431.53	1.22293	1.04508	1.31919	0.82773	0.75464	0.8306	0.56699	1.20173	1.04787	1.37188	0.008416	0.008416	0.008416
50	2478.79	1.22243	1.03919	1.32431	0.83976	0.74985	0.81106	0.54007	1.21017	1.09687	1.37496	0.008383	0.008383	0.008383
51	2525.49	1.2193	1.03235	1.33941	0.82193	0.74244	0.81496	0.53995	1.25337	1.10204	1.39554	0.00835	0.00835	0.00835
52	2573.43	1.21745	1.04252	1.31563	0.82958	0.78818	0.83574	0.57192	1.21571	1.05196	1.37539	0.008317	0.008317	0.008317
53	2620.37	1.23165	1.05652	1.32717	0.82615	0.79187	0.84276	0.57981	1.17308	1.01564	1.33897	0.008284	0.008284	0.008284
54	2666.46	1.18968	0.99005	1.30161	0.87298	0.71713	0.84482	0.55596	1.22288	1.03912	1.39366	0.008251	0.008251	0.008251
55	2713.02	1.1922	0.9862	1.30144	0.84615	0.74773	0.82322	0.55308	1.20932	1.09367	1.34807	0.008218	0.008218	0.008218
56	2760.25	1.1993	1.00679	1.30909	0.86904	0.75219	0.85495	0.58709	1.15849	1.00741	1.32881	0.008185	0.008185	0.008185
57	2805.22	1.18432	1.00126	1.30653	0.84984	0.75012	0.83749	0.56532	1.21552	1.02725	1.36914	0.008152	0.008152	0.008152
58	2851.27	1.20366	0.99832	1.30405	0.82979	0.74655	0.8229	0.56267	1.21499	1.02974	1.37283	0.008119	0.008119	0.008119
59	2898.58	1.18157	0.97293	1.29799	0.82136	0.75054	0.81338	0.54167	1.2363	1.05439	1.39937	0.008086	0.008086	0.008086
60	2947.42	1.19337	0.99354	1.30368	0.83333	0.74832	0.82917	0.55406	1.19737	1.0609	1.36405	0.008053	0.008053	0.008053
61	3007.62	1.15126	0.96512	1.2746	0.83217	0.77145	0.84113	0.57439	1.19168	0.99387	1.35237	0.00802	0.00802	0.00802
62	3054.51	1.19473	1.00362	1.30729	0.88297	0.76774	0.8703	0.59611	1.14037	0.9575	1.3085	0.007987	0.007987	0.007987
63	3101.86	1.16353	0.95019	1.27429	0.89801	0.79167	0.87962	0.59859	1.16926	0.92211	1.34431	0.007954	0.007954	0.007954
64	3151.4	1.18224	0.97649	1.29872	0.81669	0.77448	0.84153	0.57386	1.20201	0.9694	1.36962	0.007921	0.007921	0.007921
65	3204.83	1.18869	0.97571	1.28975	0.83086	0.74941	0.82306	0.55276	1.25527	1.0269	1.4232	0.007888	0.007888	0.007888
66	3252.16	1.16759	0.9819	1.29039	0.81916	0.802	0.86717	0.58066	1.1737	0.96523	1.35438	0.007855	0.007855	0.007855
67	3299.22	1.171	0.96018	1.28657	0.81716	0.76482	0.82122	0.56217	1.19237	1.01977	1.37812	0.007822	0.007822	0.007822
68	3345.55	1.16083	0.94992	1.27279	0.86577	0.8063	0.87651	0.58314	1.19431	0.91823	1.36237	0.007789	0.007789	0.007789
69	3396.53	1.16957	0.95754	1.28069	0.85557	0.80867	0.86643	0.59944	1.14766	0.91708	1.30956	0.007756	0.007756	0.007756
70	3441.6	1.16596	0.93509	1.27884	0.82478	0.7611	0.84082	0.55592	1.21606	0.95421	1.3914	0.007723	0.007723	0.007723
71	3489.38	1.14133	0.92714	1.25806	0.81556	0.76824	0.83794	0.56772	1.21107	0.97622	1.36562	0.00769	0.00769	0.00769
72	3534.35	1.14014	0.92956	1.27111	0.87856	0.81165	0.8813	0.60725	1.14867	0.89009	1.33669	0.007657	0.007657	0.007657
73	3579.03	1.15788	0.95211	1.27301	0.82926	0.813	0.87164	0.59128	1.16071	0.90951	1.31118	0.007624	0.007624	0.007624
74	3624.77	1.12763	0.90846	1.25321	0.8695	0.82346	0.89084	0.61055	1.13635	0.8927	1.31747	0.007591	0.007591	0.007591
75	3670.32	1.14549	0.92814	1.27003	0.8766	0.75721	0.85971	0.58609	1.19138	0.94327	1.36977	0.007558	0.007558	0.007558
76	3716.95	1.1373	0.91288	1.25763	0.87195	0.79629	0.88307	0.6074	1.15737	0.89418	1.33216	0.007525	0.007525	0.007525
77	3763.9	1.15044	0.93614	1.26766	0.85987	0.8111	0.89358	0.62531	1.11288	0.86227	1.27889	0.007492	0.007492	0.007492
78	3808.76	1.12684	0.91221	1.2562	0.89306	0.81796	0.89437	0.61146	1.15773	0.8724	1.30411	0.007459	0.007459	0.007459
79	3855.5	1.1196	0.91268	1.25904	0.89762	0.83222	0.91194	0.624	1.15252	0.85811	1.31916	0.007426	0.007426	0.007426
80	3900.5	1.12835	0.91388	1.24608	0.87592	0.82013	0.89708	0.59737	1.17328	0.87607	1.34658	0.007393	0.007393	0.007393
81	3948	1.12808	0.92187	1.25734	0.87461	0.81773	0.89273	0.6072	1.16456	0.90542	1.34391	0.00736	0.00736	0.00736
82	3993.55	1.12631	0.9172	1.25467	0.87267	0.79351	0.89009	0.59227	1.17336	0.86822	1.34463	0.007327	0.007327	0.007327
83	4038.87	1.11508	0.90064	1.25391	0.905	0.80937	0.88479	0.62133	1.11004	0.88678	1.3074	0.007294	0.007294	0.007294
84	4084.21	1.10857	0.89013	1.2454	0.88583	0.82107	0.8976	0.63801	1.09254	0.83183	1.26682	0.007261	0.007261	0.007261
85	4131.72	1.11326	0.88688	1.24168	0.8664	0.83524	0.88319	0.60078	1.1524	0.88429	1.35124	0.007228	0.007228	0.007228
86	4177.27	1.12218	0.88919	1.23912	0.91042	0.77139	0.86754	0.58972	1.1304	0.91716	1.30629	0.007195	0.007195	0.007195
87	4233.46	1.1245	0.89617	1.24341	0.89583	0.85138	0.91139	0.62613	1.11577	0.82436	1.2882	0.007162	0.007162	0.007162
88	4278.9	1.11475	0.87706	1.23546	0.8493	0.82953	0.87633	0.60151	1.14407	0.89599	1.31002	0.007129	0.007129	0.007129
89	4325.1	1.09872	0.89394	1.23372	0.84696	0.85698	0.89894	0.6028	1.13469	0.85458	1.31235	0.007096	0.007096	0.007096
90	4371.96	1.10152	0.88033	1.23243	0.8495	0.83086	0.88852	0.62143	1.09188	0.86495	1.27221	0.007063	0.007063	0.007063
91	4416.69	1.08764	0.88184	1.22447	0.8133	0.83704	0.87962	0.61179	1.08455	0.88132	1.26947	0.00703	0.00703	0.00703
92	4462.81	1.09588	0.87405	1.23212	0.84374	0.8472	0.89865	0.6263	1.06858	0.82778	1.26202	0.006997	0.006997	0.006997
93	4508.83	1.10029	0.87412	1.23705	0.82448	0.8501	0.89205	0.6304	1.10473	0.84457	1.27011	0.006964	0.006964	0.006964
94	4555.42	1.10384	0.86994	1.22982	0.87599	0.85528	0.91424	0.64097	1.10092	0.84296	1.27729	0.006931	0.006931	0.006931
95	4606.69	1.09514	0.86051	1.22625	0.80109	0.84185	0.88213	0.61399	1.11003	0.85867	1.26538	0.006898	0.006898	0.006898
96	4653.4	1.07972	0.8622	1.21792	0.88947	0.86135	0.89951	0.61568	1.10202	0.83622	1.27504	0.006865	0.006865	0.006865
97	4698.82	1.08701	0.86189	1.2258	0.87141	0.86175	0.89306	0.61734	1.11262	0.87746	1.30284	0.006832	0.006832	0.006832
98	4745.41	1.09489	0.86573	1.22648	0.87424	0.8065	0.89274	0.62228	1.09571	0.85669	1.27336	0.006799	0.006799	0.006799
99	4791.01	1.07099	0.85492	1.21899	0.87132	0.81867	0.89282	0.6249	1.09567	0.86522	1.31956	0.006766	0.006766	0.006766
100	4837.71	1.09507	0.86052	1.2262	0.88241	0.82042	0.89953	0.61187	1.11635	0.87357	1.31084	0.006733	0.006733	0.006733
101	4882.56	1.08836	0.86035	1.22138	0.84345	0.83879	0.88233	0.608	1.11059	0.86245	1.28367	0.0067	0.0067	0.0067
102	4929.93	1.08042	0.85074	1.22412	0.90313	0.81158	0.89035	0.61898	1.09683	0.82763	1.28267	0.006667	0.006667	0.006667
103	4974.81	1.07385	0.84725	1.21713	0.87961	0.8441	0.90596	0.63831	1.09958	0.78082	1.29151	0.006634	0.006634	0.006634
104	5019.93	1.07856	0.85565	1.21498	0.84906	0.85465	0.89622	0.61891	1.08305	0.82117	1.26138	0.006601	0.006601	0.006601
105	5074.28	1.09094	0.8528	1.21829	0.8853	0.85062	0.90815	0.63643	1.07025	0.79475	1.26874	0.006568	0.006568	0.006568
106	5119.18	1.08377	0.85498	1.22276	0.89012	0.81631	0.90825	0.61827	1.1032	0.79898	1.27066	0.006535	0.006535	0.006535
107	5166.33	1.06704	0.83648	1.20828	0.89927	0.8435	0.91748	0.65037	1.06454	0.77613	1.25057	0.006502	0.006502	0.006502
108	5211.32	1.06383	0.8288	1.2052	0.90852	0.85183	0.92239	0.63808	1.07039	0.78306	1.27698	0.006469	0.006469	0.006469
109	5255.81	1.07311	0.83169	1.20155	0.90662	0.87848	0.91986	0.6447	1.06537	0.77626	1.25434	0.006436	0.006436	0.006436
110	5302.77	1.09171	0.848	1.20986	0.88195	0.86298	0.90822	0.63489	1.09485	0.77126	1.26544	0.006403	0.006403	0.006403
111	5348.44	1.04911	0.82438	1.20702	0.90685	0.86848	0.92179	0.65373	1.04832	0.7737	1.23686	0.00637	0.00637	0.00637
112	5393.69	1.08473	0.8611	1.2257	0.89472	0.87338	0.91124	0.63936	1.10783	0.7547	1.31102	0.006337	0.006337	0.006337
113	5439.63	1.05421	0.83033	1.2039	0.89265	0.8672	0.90407	0.64361	1.04767	0.76923	1.24967	0.006304	0.006304	0.006304
114	5485.54	1.06408	0.8353	1.21031	0.90603	0.86927	0.91751	0.64188	1.07405	0.7969	1.25889	0.006271	0.006271	0.006271
115	5532.64	1.06133	0.83146	1.1985	0.85788	0.87222	0.90896	0.63749	1.07291	0.75876	1.27649	0.006238	0.006238	0.006238
116	5578.35	1.05851	0.82522	1.20364	0.90794	0.84241	0.91302	0.64678	1.0529	0.78189	1.23762	0.006205	0.006205	0.006205
117	5626.54	1.05774	0.80566	1.19189	0.92566	0.8334	0.9069	0.66144	1.0444	0.74711	1.23323	0.006172	0.006172	0.006172
118	5671.66	1.04734	0.80428	1.18874	0.86596	0.84942	0.89163	0.63517	1.08061	0.82657	1.27426	0.006139	0.006139	0.006139
119	5715.35	1.02895	0.79673	1.18676	0.91062	0.83204	0.90444	0.6395	1.07921	0.77282	1.26491	0.006106	0.006106	0.006106
120	5762.3	1.04093	0.81155	1.19647	0.86059	0.86322	0.9181	0.65189	1.0263	0.75859	1.2133	0.006073	0.006073	0.006073
121	5807.77	1.0363	0.79113	1.19291	0.90006	0.8687	0.91473	0.65113	1.04302	0.77495	1.23403	0.00604	0.00604	0.00604
122	5853.15	1.06645	0.81268	1.19873	0.91471	0.87864	0.92342	0.65602	1.02849	0.74175	1.21229	0.006007	0.006007	0.006007
123	5898.36	1.04282	0.79526	1.19283	0.89493	0.83566	0.89734	0.63229	1.08057	0.8016	1.26042	0.005974	0.005974	0.005974
124	5942.56	1.04708	0.80904	1.1894	0.90191	0.87131	0.92158	0.64159	1.07081	0.77204	1.25377	0.005941	0.005941	0.005941
125	5990.25	1.03051	0.78717	1.17793	0.89321	0.86046	0.91657	0.64203	1.07657	0.75504	1.27148	0.005908	0.005908	0.005908
126	6035.76	1.03646	0.79342	1.18297	0.89965	0.89341	0.9146	0.64701	1.05444	0.75753	1.28456	0.005875	0.005875	0.005875
127	6082.76	1.03683	0.79129	1.18083	0.90297	0.87153	0.92183	0.66356	1.04148	0.75286	1.23278	0.005842	0.005842	0.005842
128	6128.86	1.0611	0.79816	1.19588	0.9104	0.86316	0.92039	0.66062	1.02384	0.7553	1.21201	0.005809	0.005809	0.005809
129	6173.47	1.04652	0.79349	1.18563	0.90719	0.84195	0.91054	0.64456	1.04912	0.78459	1.24478	0.005776	0.005776	0.005776
130	6218.3	1.0299	0.78038	1.17701	0.92657	0.85895	0.92127	0.65326	1.05694	0.74606	1.25203	0.005743	0.005743	0.005743
131	6264.68	1.03981	0.77876	1.18237	0.895	0.82215	0.91326	0.66402	1.05201	0.76503	1.24891	0.00571	0.00571	0.00571
132	6310.48	1.02552	0.77709	1.16716	0.88457	0.88673	0.92138	0.66	1.06023	0.72759	1.26144	0.005677	0.005677	0.005677
133	6357.73	1.03222	0.78687	1.18756	0.90238	0.85179	0.91738	0.64418	1.08294	0.76001	1.26536	0.005644	0.005644	0.005644
134	6405.29	1.02835	0.78027	1.17488	0.90985	0.85555	0.9171	0.64778	1.05648	0.75533	1.24521	0.005611	0.005611	0.005611
135	6450.63	1.00763	0.76904	1.1711	0.90748	0.83843	0.90426	0.64067	1.07549	0.73093	1.27419	0.005578	0.005578	0.005578
136	6496.79	1.03737	0.79316	1.185	0.91645	0.84583	0.9065	0.63566	1.08427	0.75057	1.29476	0.005545	0.005545	0.005545
137	6547.68	1.01825	0.76477	1.16962	0.89701	0.88564	0.92622	0.65171	1.0445	0.73559	1.24178	0.005512	0.005512	0.005512
138	6596.1	1.01476	0.77178	1.16199	0.91791	0.88273	0.93367	0.67088	1.04593	0.71641	1.23323	0.005479	0.005479	0.005479
139	6642.85	1.0093	0.75631	1.16911	0.93244	0.8633	0.93108	0.64283	1.07545	0.73977	1.27504	0.005446	0.005446	0.005446
140	6688.21	1.00615	0.74893	1.17059	0.89016	0.87508	0.91707	0.65736	1.04264	0.72428	1.25951	0.005413	0.005413	0.005413
141	6751.36	1.03142	0.78199	1.17967	0.89411	0.85696	0.92091	0.65341	1.05281	0.73107	1.23199	0.00538	0.00538	0.00538
142	6795.6	1.03396	0.78443	1.17267	0.90849	0.87683	0.92262	0.67002	1.04113	0.72971	1.24692	0.005347	0.005347	0.005347
143	6841.92	0.99509	0.75365	1.16589	0.91144	0.85861	0.91973	0.66171	0.9971	0.71987	1.219	0.005314	0.005314	0.005314
144	6887.82	1.00079	0.77156	1.16653	0.86789	0.89269	0.91951	0.66124	1.04103	0.72197	1.26268	0.005281	0.005281	0.005281
145	6933.38	0.98205	0.75017	1.15723	0.90149	0.87643	0.93072	0.66572	1.04854	0.694	1.27604	0.005248	0.005248	0.005248
146	6978.3	1.01351	0.7673	1.16623	0.91749	0.84768	0.90732	0.65682	1.03948	0.71369	1.23635	0.005215	0.005215	0.005215
147	7024.97	1.00582	0.74606	1.16255	0.91728	0.87623	0.92973	0.67714	0.97891	0.6875	1.19027	0.005182	0.005182	0.005182
148	7069.56	1.01574	0.75684	1.16293	0.89088	0.88002	0.92226	0.65617	1.02739	0.72681	1.23618	0.005149	0.005149	0.005149
149	7116.59	1.01196	0.75365	1.15988	0.89865	0.8682	0.91508	0.65543	1.03807	0.71794	1.24825	0.005116	0.005116	0.005116
150	7161.27	0.99429	0.73854	1.15559	0.86105	0.8717	0.90359	0.6517	1.02464	0.73107	1.23007	0.005083	0.005083	0.005083
151	7206.99	0.99686	0.73723	1.15767	0.89296	0.8707	0.91383	0.65022	1.00714	0.73694	1.19975	0.00505	0.00505	0.00505
152	7253.04	1.00276	0.76493	1.16168	0.91323	0.89307	0.92663	0.67491	0.97992	0.71195	1.1906	0.005017	0.005017	0.005017
153	7298.44	1.00736	0.75636	1.16987	0.93294	0.88575	0.9304	0.6704	0.99822	0.7039	1.2034	0.004984	0.004984	0.004984
154	7343.26	0.97896	0.73343	1.15411	0.90326	0.82487	0.90059	0.64149	1.05125	0.74036	1.2544	0.004951	0.004951	0.004951
155	7390.56	0.99893	0.74615	1.15275	0.90709	0.86333	0.92268	0.66648	1.01321	0.70337	1.21887	0.004918	0.004918	0.004918
156	7436.7	0.99473	0.74263	1.16062	0.88353	0.88833	0.92056	0.66351	1.01603	0.7062	1.20761	0.004885	0.004885	0.004885
157	7481.55	0.98228	0.71429	1.14044	0.90251	0.89923	0.92791	0.68014	0.98962	0.68977	1.19667	0.004852	0.004852	0.004852
158	7525.96	0.98597	0.73577	1.15555	0.91592	0.8788	0.92736	0.66522	1.01702	0.71556	1.19556	0.004819	0.004819	0.004819
159	7572.96	0.99883	0.75025	1.15701	0.91827	0.89089	0.93425	0.67768	0.9743	0.69884	1.16052	0.004786	0.004786	0.004786
160	7618.66	0.99423	0.74308	1.16157	0.90168	0.88554	0.93109	0.67412	0.99739	0.68222	1.19687	0.004753	0.004753	0.004753
161	7664.25	0.96462	0.73021	1.14052	0.91718	0.86638	0.92843	0.65285	1.02041	0.71616	1.21579	0.00472	0.00472	0.00472
162	7710.13	0.96734	0.71983	1.13955	0.93229	0.86179	0.93977	0.68611	0.96147	0.67358	1.1821	0.004687	0.004687	0.004687
163	7756.96	0.98557	0.7303	1.15238	0.92722	0.88003	0.91827	0.65968	1.01657	0.69766	1.2071	0.004654	0.004654	0.004654
164	7802.57	0.9848	0.72938	1.1472	0.9253	0.88192	0.93358	0.67289	1.0107	0.69119	1.19516	0.004621	0.004621	0.004621
165	7848.72	0.99098	0.73534	1.14936	0.92928	0.85532	0.92837	0.66668	1.00564	0.69419	1.19447	0.004588	0.004588	0.004588
166	7893.5	0.96602	0.71511	1.1397	0.89663	0.89861	0.93089	0.66756	1.0192	0.68189	1.21176	0.004555	0.004555	0.004555
167	7938.25	0.99526	0.73236	1.15503	0.91313	0.89314	0.92899	0.66975	1.0105	0.68398	1.19305	0.004522	0.004522	0.004522
168	7984.13	0.97724	0.71832	1.14099	0.91396	0.87665	0.93189	0.66262	1.02038	0.69012	1.19795	0.004489	0.004489	0.004489
169	8027.83	0.96629	0.72077	1.13177	0.91722	0.86794	0.92159	0.66465	1.01373	0.68788	1.22318	0.004456	0.004456	0.004456
170	8073.69	0.95049	0.69957	1.12913	0.9234	0.85271	0.92392	0.66656	1.01025	0.67501	1.18574	0.004423	0.004423	0.004423
171	8120.27	0.97853	0.70422	1.13297	0.91752	0.89602	0.92742	0.66437	0.99071	0.66831	1.17543	0.00439	0.00439	0.00439
172	8167.39	0.97281	0.71829	1.13194	0.9032	0.87215	0.92972	0.67194	1.00124	0.66581	1.20238	0.004357	0.004357	0.004357
173	8213.1	0.96308	0.70422	1.1333	0.9203	0.90351	0.94151	0.67764	0.99574	0.66112	1.21399	0.004324	0.004324	0.004324
174	8258.64	0.97486	0.69789	1.13926	0.91767	0.87735	0.93896	0.67567	1.0171	0.68436	1.21848	0.004291	0.004291	0.004291
175	8308.87	0.95906	0.7033	1.13677	0.94439	0.89692	0.94228	0.68569	0.98776	0.65252	1.18631	0.004258	0.004258	0.004258
176	8361.24	0.97022	0.70626	1.13645	0.91098	0.90582	0.93743	0.67951	0.9773	0.66124	1.17834	0.004225	0.004225	0.004225
177	8406.44	0.9437	0.70717	1.12698	0.9122	0.86973	0.93553	0.68273	0.99295	0.67928	1.20046	0.004192	0.004192	0.004192
178	8450.37	0.97326	0.70752	1.13426	0.90999	0.88455	0.93268	0.67803	1.00416	0.65871	1.21833	0.004159	0.004159	0.004159
179	8496.83	0.96576	0.70087	1.12981	0.91151	0.90399	0.93575	0.67461	1.00242	0.65444	1.19694	0.004126	0.004126	0.004126
180	8544.56	0.95927	0.70301	1.13235	0.92748	0.9134	0.93974	0.68024	0.98192	0.66392	1.1734	0.004093	0.004093	0.004093
181	8589.05	0.96117	0.69505	1.12485	0.91044	0.8997	0.93808	0.67766	1.02013	0.67004	1.21478	0.00406	0.00406	0.00406
182	8634.1	0.96225	0.69545	1.13229	0.92382	0.88893	0.93898	0.67608	0.99153	0.6657	1.18604	0.004027	0.004027	0.004027
183	8679.43	0.94448	0.68589	1.12837	0.91667	0.87466	0.93373	0.68171	0.99481	0.67032	1.18288	0.003994	0.003994	0.003994
184	8723.87	0.95464	0.69309	1.13275	0.93928	0.88868	0.93895	0.67835	0.98829	0.63695	1.20044	0.003961	0.003961	0.003961
185	8768.81	0.94715	0.69241	1.12898	0.93846	0.88362	0.93673	0.68891	0.97596	0.63909	1.19126	0.003928	0.003928	0.003928
186	8812.66	0.94943	0.68293	1.12219	0.92533	0.91886	0.94983	0.69817	0.98465	0.63519	1.18434	0.003895	0.003895	0.003895
187	8856.25	0.96549	0.70466	1.13208	0.9324	0.89789	0.94749	0.6937	0.97797	0.62242	1.18366	0.003862	0.003862	0.003862
188	8898.87	0.9393	0.67919	1.12398	0.93216	0.90129	0.94223	0.69902	0.95744	0.64054	1.16334	0.003829	0.003829	0.003829
189	8943.95	0.94157	0.68603	1.13305	0.89066	0.90352	0.93927	0.69767	0.95236	0.64647	1.15769	0.003796	0.003796	0.003796
190	8987.99	0.93203	0.67268	1.11809	0.91764	0.90585	0.93908	0.69441	0.96824	0.6352	1.17212	0.003763	0.003763	0.003763
191	9033.8	0.93532	0.67511	1.11558	0.905	0.88747	0.92633	0.67762	0.99955	0.66182	1.19528	0.00373	0.00373	0.00373
192	9076.08	0.94981	0.68939	1.11743	0.8802	0.90869	0.93002	0.68113	1.00593	0.65042	1.20749	0.003697	0.003697	0.003697
193	9118.67	0.9272	0.6783	1.11804	0.91398	0.90438	0.943	0.68883	0.97153	0.64353	1.18427	0.003664	0.003664	0.003664
194	9162.62	0.93717	0.68424	1.11194	0.90553	0.88168	0.93069	0.68913	0.96968	0.64818	1.16097	0.003631	0.003631	0.003631
195	9207.05	0.94492	0.69207	1.1235	0.92603	0.88405	0.93089	0.68894	0.9797	0.65291	1.18003	0.003598	0.003598	0.003598
196	9251.58	0.92614	0.67197	1.12006	0.92147	0.87917	0.93029	0.68707	0.98821	0.65311	1.19621	0.003565	0.003565	0.003565
197	9296.28	0.92498	0.66485	1.10822	0.93653	0.87677	0.93419	0.67669	0.99396	0.65842	1.18998	0.003532	0.003532	0.003532
198	9344.46	0.94217	0.68889	1.13147	0.9418	0.86039	0.93509	0.68169	0.99414	0.64365	1.19243	0.003499	0.003499	0.003499
199	9393.83	0.92062	0.6687	1.1082	0.93458	0.8697	0.93464	0.68152	1.01194	0.65941	1.21041	0.003466	0.003466	0.003466
200	9438.52	0.94011	0.68468	1.1157	0.91594	0.86646	0.92953	0.67011	1.01158	0.66189	1.21474	0.003433	0.003433	0.003433
201	9483.35	0.93743	0.68197	1.11945	0.9143	0.88706	0.92779	0.67729	0.97935	0.65782	1.19387	0.0034	0.0034	0.0034
202	9531.81	0.9203	0.66395	1.1059	0.92686	0.89639	0.93216	0.68833	0.98029	0.64142	1.179	0.003367	0.003367	0.003367
203	9577.19	0.93645	0.67863	1.12098	0.9426	0.89611	0.94094	0.68787	0.97699	0.64416	1.16273	0.003334	0.003334	0.003334
204	9622.46	0.92943	0.67078	1.11186	0.93507	0.89628	0.94474	0.68264	0.97857	0.65611	1.1657	0.003301	0.003301	0.003301
205	9666.82	0.92505	0.66462	1.11073	0.92424	0.89008	0.93879	0.6785	0.99108	0.6386	1.18522	0.003268	0.003268	0.003268
206	9711.72	0.92051	0.66775	1.11105	0.92215	0.89599	0.93346	0.67964	0.99565	0.65134	1.19891	0.003235	0.003235	0.003235
207	9756.39	0.91649	0.66105	1.10111	0.91953	0.89706	0.93865	0.6914	0.96045	0.63686	1.17021	0.003202	0.003202	0.003202
208	9801.22	0.93295	0.66721	1.1247	0.94768	0.86832	0.93604	0.69349	0.95875	0.65276	1.17204	0.003169	0.003169	0.003169
209	9849.51	0.92211	0.6631	1.11769	0.92456	0.88482	0.93745	0.69363	0.97008	0.64643	1.16279	0.003136	0.003136	0.003136
210	9894.04	0.91483	0.6532	1.10925	0.93401	0.88791	0.93747	0.6786	0.99122	0.63264	1.18206	0.003103	0.003103	0.003103
211	9939.19	0.91037	0.65418	1.09568	0.91841	0.90515	0.94102	0.69991	0.95238	0.62809	1.15678	0.00307	0.00307	0.00307
212	9986.09	0.91811	0.66438	1.1074	0.91871	0.90218	0.93799	0.70061	0.95441	0.6278	1.16097	0.003037	0.003037	0.003037
213	10031.2	0.90799	0.647	1.10902	0.9237	0.87191	0.9274	0.68679	0.96747	0.63867	1.17331	0.003004	0.003004	0.003004
214	10078.1	0.90273	0.64789	1.09433	0.91938	0.87686	0.92772	0.68202	0.97866	0.63476	1.19828	0.002971	0.002971	0.002971
215	10124	0.90807	0.6506	1.10028	0.92333	0.88293	0.93469	0.69297	0.95445	0.63599	1.15893	0.002938	0.002938	0.002938
216	10169.1	0.90013	0.6484	1.10559	0.90452	0.88707	0.92956	0.68892	0.98566	0.64754	1.19406	0.002905	0.002905	0.002905
217	10217.5	0.90988	0.65304	1.1041	0.91498	0.8771	0.93657	0.68855	0.96482	0.65365	1.16855	0.002872	0.002872	0.002872
218	10261.3	0.90214	0.64647	1.10243	0.91574	0.89955	0.94124	0.69176	0.93645	0.63833	1.15844	0.002839	0.002839	0.002839
219	10306.8	0.89694	0.6428	1.10089	0.91587	0.91441	0.94568	0.70104	0.93733	0.61254	1.15561	0.002806	0.002806	0.002806
220	10352	0.90053	0.64635	1.10169	0.95077	0.89433	0.94386	0.69652	0.93825	0.62254	1.15411	0.002773	0.002773	0.002773
221	10396.7	0.90833	0.6484	1.10359	0.94316	0.90052	0.94436	0.70587	0.94175	0.6137	1.14219	0.00274	0.00274	0.00274
222	10441.9	0.89439	0.63912	1.08864	0.95943	0.88661	0.94337	0.70352	0.94805	0.62786	1.14801	0.002707	0.002707	0.002707
223	10488.4	0.88854	0.63398	1.08958	0.94326	0.90406	0.94803	0.69517	0.96523	0.61407	1.16459	0.002674	0.002674	0.002674
224	10533.6	0.90011	0.65085	1.10255	0.90959	0.8705	0.92769	0.68264	0.97573	0.63647	1.18281	0.002641	0.002641	0.002641
225	10578.7	0.91467	0.64845	1.09706	0.94243	0.89418	0.94716	0.69507	0.96628	0.62008	1.16365	0.002608	0.002608	0.002608
226	10624.1	0.90007	0.64358	1.09855	0.93204	0.90515	0.93981	0.69206	0.94415	0.62198	1.15891	0.002575	0.002575	0.002575
227	10669.2	0.8947	0.63433	1.09148	0.91984	0.88813	0.93771	0.6873	0.96301	0.61594	1.16906	0.002542	0.002542	0.002542
228	10719.5	0.89114	0.63695	1.08995	0.94014	0.892	0.94791	0.69787	0.95777	0.60745	1.1555	0.002509	0.002509	0.002509
229	10766.2	0.90352	0.64222	1.09513	0.92251	0.9001	0.9481	0.69935	0.95218	0.62727	1.15393	0.002476	0.002476	0.002476
230	10810.9	0.88311	0.62921	1.09051	0.92083	0.90908	0.95094	0.69997	0.95116	0.6178	1.1529	0.002443	0.002443	0.002443
231	10858.4	0.89606	0.63914	1.09405	0.91576	0.90687	0.94565	0.6891	0.98338	0.60613	1.17408	0.00241	0.00241	0.00241
232	10903	0.90589	0.64624	1.10188	0.95464	0.88986	0.94498	0.69419	0.98235	0.61195	1.1855	0.002377	0.002377	0.002377
233	10947.5	0.90416	0.65681	1.09956	0.92511	0.91611	0.94833	0.69939	0.94795	0.60619	1.1563	0.002344	0.002344	0.002344
234	10993	0.88174	0.61038	1.0857	0.93086	0.90504	0.94711	0.69764	0.95603	0.62628	1.16012	0.002311	0.002311	0.002311
235	11039	0.86566	0.61686	1.0819	0.93254	0.8944	0.94528	0.68526	0.96564	0.61178	1.17097	0.002278	0.002278	0.002278
236	11085	0.8785	0.62813	1.09523	0.95356	0.89201	0.94605	0.69803	0.94093	0.6047	1.14526	0.002245	0.002245	0.002245
237	11129.9	0.89564	0.63446	1.08468	0.90931	0.90139	0.93365	0.70035	0.94798	0.62485	1.15245	0.002212	0.002212	0.002212
238	11175.3	0.88362	0.62386	1.08249	0.95515	0.88833	0.94547	0.70785	0.94148	0.60449	1.14752	0.002179	0.002179	0.002179
239	11221	0.88331	0.61758	1.08686	0.93589	0.89376	0.94475	0.69969	0.94565	0.61279	1.14521	0.002146	0.002146	0.002146
240	11266.7	0.88489	0.61849	1.0872	0.92269	0.89987	0.94432	0.69182	0.95525	0.61322	1.14678	0.002113	0.002113	0.002113
241	11311.9	0.88023	0.62075	1.08904	0.93999	0.88487	0.94031	0.69558	0.94452	0.61384	1.14491	0.00208	0.00208	0.00208
242	11357.5	0.87421	0.61451	1.08483	0.94375	0.90278	0.9447	0.69969	0.94911	0.60957	1.15631	0.002047	0.002047	0.002047
243	11402.8	0.88801	0.63467	1.08894	0.93829	0.89645	0.94384	0.70216	0.93955	0.61969	1.14994	0.002014	0.002014	0.002014
244	11446.5	0.87848	0.63485	1.08491	0.91949	0.89481	0.942	0.70533	0.93407	0.6176	1.14118	0.001981	0.001981	0.001981
245	11491.7	0.8895	0.63351	1.09094	0.92828	0.89267	0.94292	0.70099	0.94062	0.61257	1.14474	0.001948	0.001948	0.001948
246	11537.2	0.87817	0.62063	1.08469	0.94237	0.89427	0.94203	0.70179	0.94684	0.61088	1.14715	0.001915	0.001915	0.001915
247	11582.8	0.87671	0.61583	1.07778	0.93819	0.89549	0.94544	0.70552	0.94961	0.61022	1.15159	0.001882	0.001882	0.001882
248	11627.5	0.86723	0.62204	1.07697	0.93912	0.88413	0.9397	0.70407	0.96108	0.61456	1.16264	0.001849	0.001849	0.001849
249	11673.2	0.87352	0.61912	1.09035	0.94502	0.88717	0.94004	0.70555	0.95104	0.6096	1.15755	0.001816	0.001816	0.001816
250	11722.6	0.87096	0.6263	1.08673	0.90971	0.91316	0.93677	0.70014	0.95686	0.62046	1.16613	0.001783	0.001783	0.001783
251	11768.8	0.87497	0.63438	1.096	0.9327	0.88453	0.93966	0.69935	0.96542	0.62001	1.17552	0.00175	0.00175	0.00175
252	11814.9	0.8732	0.61804	1.0785	0.92812	0.8996	0.94383	0.70156	0.95955	0.61618	1.16036	0.001717	0.001717	0.001717
253	11860.1	0.87071	0.61685	1.08207	0.93216	0.89863	0.94687	0.7138	0.92902	0.60126	1.14304	0.001684	0.001684	0.001684
254	11907.3	0.8739	0.61536	1.08317	0.9165	0.89678	0.94333	0.70618	0.93204	0.62323	1.14311	0.001651	0.001651	0.001651
255	11954	0.86567	0.6118	1.09109	0.91705	0.88433	0.93859	0.69805	0.94332	0.61758	1.15359	0.001618	0.001618	0.001618
256	11998.3	0.8609	0.60348	1.08345	0.93949	0.89681	0.9432	0.71158	0.92554	0.60782	1.14027	0.001585	0.001585	0.001585
257	12044.4	0.86113	0.60317	1.07467	0.95569	0.90099	0.94864	0.71599	0.92524	0.60021	1.13862	0.001552	0.001552	0.001552
258	12089.6	0.86991	0.61291	1.08233	0.94573	0.90109	0.94984	0.71673	0.94043	0.60131	1.14696	0.001519	0.001519	0.001519
259	12135.1	0.86656	0.61064	1.08294	0.92182	0.90464	0.94715	0.71236	0.94111	0.59774	1.14806	0.001486	0.001486	0.001486
260	12180.1	0.86634	0.59671	1.06945	0.95789	0.90143	0.94807	0.71302	0.9284	0.59206	1.14011	0.001453	0.001453	0.001453
261	12226.2	0.86147	0.60371	1.07712	0.95323	0.90284	0.94631	0.7039	0.93543	0.59666	1.14354	0.00142	0.00142	0.00142
262	12270.9	0.87225	0.60827	1.08019	0.95539	0.89573	0.94527	0.70839	0.93511	0.59625	1.14169	0.001387	0.001387	0.001387
263	12317.6	0.86959	0.59861	1.08012	0.94699	0.89155	0.945	0.70616	0.93811	0.60007	1.14188	0.001354	0.001354	0.001354
264	12363	0.85111	0.59878	1.0678	0.91309	0.91511	0.94477	0.70482	0.93556	0.59166	1.14416	0.001321	0.001321	0.001321
265	12406.9	0.85931	0.60136	1.07753	0.92571	0.91829	0.94413	0.70261	0.93463	0.59461	1.14202	0.001288	0.001288	0.001288
266	12452.2	0.85068	0.5923	1.06557	0.94913	0.90494	0.9466	0.71335	0.92608	0.58887	1.13964	0.001255	0.001255	0.001255
267	12496.2	0.84472	0.59317	1.06167	0.94569	0.90804	0.94777	0.71442	0.91358	0.59009	1.12921	0.001222	0.001222	0.001222
268	12542.8	0.84993	0.5912	1.07221	0.9357	0.90949	0.9475	0.7085	0.92461	0.59055	1.13319	0.001189	0.001189	0.001189
269	12587.9	0.85386	0.60099	1.07216	0.93264	0.91082	0.94913	0.70882	0.93878	0.58547	1.14597	0.001156	0.001156	0.001156
270	12635	0.84283	0.58829	1.06317	0.94397	0.88744	0.94563	0.71075	0.93224	0.58359	1.14056	0.001123	0.001123	0.001123
271	12679.8	0.85181	0.61025	1.07664	0.94335	0.88715	0.94572	0.70814	0.92671	0.5851	1.1425	0.00109	0.00109	0.00109
272	12725.4	0.84841	0.59008	1.07163	0.92802	0.9129	0.94685	0.70557	0.92737	0.58957	1.14392	0.001057	0.001057	0.001057
273	12770	0.8492	0.58926	1.07196	0.92074	0.91283	0.94479	0.71139	0.91603	0.58748	1.1356	0.001024	0.001024	0.001024
274	12813.7	0.84064	0.58372	1.06335	0.94383	0.90635	0.94593	0.71294	0.92108	0.5829	1.13746	0.000991	0.000991	0.000991
275	12856.1	0.83685	0.58545	1.05868	0.93627	0.90327	0.94384	0.71255	0.93136	0.5868	1.1451	0.000958	0.000958	0.000958
276	12901.8	0.84284	0.59257	1.07091	0.94093	0.89593	0.94208	0.71804	0.92127	0.5862	1.14307	0.000925	0.000925	0.000925
277	12946	0.85526	0.59753	1.07604	0.93631	0.90731	0.94317	0.71622	0.92212	0.59133	1.14083	0.000892	0.000892	0.000892
278	12990.9	0.83523	0.58228	1.06234	0.95248	0.88626	0.94169	0.71309	0.92807	0.59531	1.14794	0.000859	0.000859	0.000859
279	13037.2	0.83741	0.59008	1.05956	0.91747	0.91672	0.94514	0.71284	0.9286	0.59251	1.15129	0.000826	0.000826	0.000826
280	13081.4	0.84739	0.58969	1.07383	0.9213	0.89892	0.94101	0.70529	0.93383	0.59574	1.15932	0.000793	0.000793	0.000793
281	13126.3	0.83755	0.58444	1.06488	0.92995	0.91345	0.94644	0.70835	0.92761	0.59579	1.15194	0.00076	0.00076	0.00076
282	13173.9	0.83866	0.57517	1.06031	0.93575	0.90657	0.94327	0.71283	0.91908	0.59809	1.14372	0.000727	0.000727	0.000727
283	13219.9	0.83876	0.57759	1.06484	0.91747	0.89993	0.9434	0.70857	0.92881	0.59834	1.14861	0.000694	0.000694	0.000694
284	13264.5	0.82929	0.572	1.0543	0.91165	0.90799	0.94465	0.70292	0.93583	0.60328	1.15533	0.000661	0.000661	0.000661
285	13310.2	0.83318	0.58387	1.06544	0.94226	0.8969	0.94495	0.70816	0.93439	0.59326	1.15163	0.000628	0.000628	0.000628
286	13356.7	0.83836	0.58034	1.06336	0.93648	0.90256	0.94343	0.70583	0.93641	0.59409	1.15105	0.000595	0.000595	0.000595
287	13407.1	0.83974	0.57881	1.059	0.93871	0.90785	0.94329	0.7057	0.94015	0.59605	1.15157	0.000562	0.000562	0.000562
288	13455	0.83588	0.5767	1.0635	0.94176	0.90934	0.9455	0.70494	0.94204	0.59974	1.15083	0.000529	0.000529	0.000529
289	13500	0.80653	0.56055	1.05212	0.94622	0.90405	0.94575	0.70588	0.94337	0.60207	1.15275	0.000496	0.000496	0.000496
290	13544.9	0.81715	0.57573	1.05921	0.93475	0.90386	0.94492	0.70592	0.93665	0.60002	1.15074	0.000463	0.000463	0.000463
291	13590.5	0.829	0.57204	1.06102	0.93299	0.91151	0.94466	0.70723	0.93577	0.59661	1.14779	0.00043	0.00043	0.00043
292	13636	0.83329	0.57367	1.05493	0.93329	0.91059	0.94536	0.70715	0.93878	0.60056	1.14922	0.000397	0.000397	0.000397
293	13681.7	0.83002	0.57829	1.05894	0.91542	0.91759	0.94012	0.70728	0.94021	0.59949	1.1488	0.000364	0.000364	0.000364
294	13726.2	0.82456	0.56603	1.05163	0.93528	0.8957	0.93836	0.70455	0.93931	0.60048	1.14955	0.000331	0.000331	0.000331
295	13771.1	0.82751	0.5728	1.05976	0.93245	0.89063	0.94318	0.70593	0.93779	0.59929	1.14715	0.000298	0.000298	0.000298
296	13815.9	0.81584	0.55924	1.05771	0.92855	0.89741	0.94332	0.70396	0.93954	0.60194	1.14795	0.000265	0.000265	0.000265
297	13863.7	0.82727	0.57154	1.05925	0.91483	0.91078	0.94106	0.70445	0.93847	0.60649	1.14757	0.000232	0.000232	0.000232
298	13906.8	0.81697	0.5648	1.05013	0.91263	0.90738	0.94062	0.70605	0.93931	0.60727	1.14723	0.000199	0.000199	0.000199
299	13952.8	0.83135	0.57361	1.06174	0.91749	0.91211	0.94083	0.70118	0.94229	0.61163	1.14963	0.000166	0.000166	0.000166
300	13998.9	0.80175	0.55849	1.04748	0.91593	0.90897	0.94017	0.70087	0.94342	0.61283	1.15179	0.000133	0.000133	0.000133
