# Supplementary material for: DELP-YOLOv12: a lightweight deployable model for maize pest and disease detection
Source: Plant Methods. 2026 Mar 31;22:59. doi: 10.1186/s13007-026-01527-4 (PMC13321971; doi:10.1186/s13007-026-01527-4)
Supplement: Supplementary file 1 — Supplementary Material 1. [file 13007_2026_1527_MOESM1_ESM.zip › same_data/abc3/results.csv]

epoch	time	train/box_loss	train/cls_loss	train/dfl_loss	metrics/precision(B)	metrics/recall(B)	metrics/mAP50(B)	metrics/mAP50-95(B)	val/box_loss	val/cls_loss	val/dfl_loss	lr/pg0	lr/pg1	lr/pg2
1	54.9077	3.75997	4.89828	4.30042	0.00122	0.24057	0.00137	0.00056	3.65425	4.30037	4.15912	0.0706	0.00326667	0.00326667
2	97.0289	3.7663	4.81189	4.27513	0.00129	0.2367	0.00307	0.00103	3.65333	4.2974	4.15847	0.0405564	0.00655644	0.00655644
3	142.19	3.74835	4.66125	4.25092	0.00151	0.24781	0.00178	0.00068	nan	nan	nan	0.0104689	0.00980221	0.00980221
4	186.324	3.66199	4.46209	4.10415	0.00244	0.33511	0.00382	0.00097	3.53135	26.6137	4.58344	0.009802	0.009802	0.009802
5	229.521	3.28602	4.0564	3.60303	0.2504	0.07455	0.00029	8e-05	nan	nan	nan	0.009736	0.009736	0.009736
6	270.747	2.96655	3.8008	3.22224	0.03423	0.15256	0.01285	0.00366	3.02859	25.1956	3.74277	0.00967	0.00967	0.00967
7	320.119	2.85112	3.62826	3.05349	0.06345	0.07061	0.03027	0.0082	2.87331	10.2575	3.05232	0.009604	0.009604	0.009604
8	363.779	2.7263	3.40343	2.88597	0.14867	0.26004	0.07211	0.02078	2.67809	5.48365	2.87835	0.009538	0.009538	0.009538
9	408.046	2.61474	3.24807	2.74965	0.13056	0.21846	0.07713	0.0254	2.58262	4.10271	2.72342	0.009472	0.009472	0.009472
10	451.322	2.51018	3.08213	2.61507	0.16521	0.16581	0.0793	0.02661	2.54819	3.31637	2.71304	0.009406	0.009406	0.009406
11	493.691	2.41968	2.91329	2.50822	0.24916	0.35285	0.21573	0.08756	2.37712	2.84347	2.53296	0.00934	0.00934	0.00934
12	536.147	2.33205	2.81797	2.41715	0.2893	0.28048	0.20962	0.08485	2.30975	3.05383	2.46091	0.009274	0.009274	0.009274
13	582.174	2.24143	2.67853	2.3252	0.31285	0.31711	0.2096	0.09197	2.16128	2.73733	2.32359	0.009208	0.009208	0.009208
14	625.984	2.16792	2.60605	2.24114	0.28871	0.36727	0.23822	0.10377	2.07193	2.70208	2.24294	0.009142	0.009142	0.009142
15	671.965	2.12579	2.51685	2.19601	0.37376	0.35421	0.29812	0.1403	2.04369	2.78421	2.2198	0.009076	0.009076	0.009076
16	716.24	2.07146	2.43696	2.1266	0.35171	0.35933	0.28956	0.12415	2.09312	2.52202	2.22458	0.00901	0.00901	0.00901
17	763.494	2.04874	2.38949	2.0847	0.41801	0.43938	0.36685	0.16541	1.97204	2.42925	2.12458	0.008944	0.008944	0.008944
18	805.405	2.011	2.35522	2.06567	0.40935	0.42284	0.37868	0.17984	1.98302	2.32786	2.0913	0.008878	0.008878	0.008878
19	853.072	1.94368	2.25971	2.0152	0.5065	0.44703	0.40554	0.19808	1.91179	2.25909	2.1181	0.008812	0.008812	0.008812
20	894.654	1.93953	2.24059	1.98759	0.4934	0.44608	0.435	0.21535	1.90434	2.18046	2.04316	0.008746	0.008746	0.008746
21	941.318	1.8949	2.15257	1.92401	0.4359	0.47451	0.41802	0.20966	1.93188	2.20525	2.10909	0.00868	0.00868	0.00868
22	984.893	1.85539	2.08149	1.90025	0.49633	0.49147	0.47012	0.23202	1.85364	2.15444	2.00486	0.008614	0.008614	0.008614
23	1030.31	1.8286	2.03766	1.87637	0.50479	0.46436	0.44378	0.23251	1.79615	2.22673	1.94538	0.008548	0.008548	0.008548
24	1072.82	1.79546	1.94258	1.83198	0.50513	0.53774	0.51754	0.26985	1.7871	2.05295	1.96323	0.008482	0.008482	0.008482
25	1119.19	1.79134	1.9722	1.8275	0.64768	0.45815	0.51514	0.26615	1.76273	1.98222	1.92083	0.008416	0.008416	0.008416
26	1173.45	1.79955	1.91811	1.81535	0.56429	0.49161	0.51375	0.26498	1.79176	1.96518	1.92311	0.00835	0.00835	0.00835
27	1219.4	1.75135	1.88878	1.7851	0.7331	0.48494	0.57166	0.29928	1.70934	1.90525	1.85992	0.008284	0.008284	0.008284
28	1274.55	1.75345	1.89366	1.78714	0.60181	0.49271	0.51913	0.27774	1.73237	2.02566	1.85534	0.008218	0.008218	0.008218
29	1333.89	1.71178	1.786	1.7445	0.58071	0.49999	0.51694	0.28465	1.72871	1.94961	1.8572	0.008152	0.008152	0.008152
30	1377.36	1.67352	1.74493	1.71188	0.64512	0.50776	0.54551	0.30097	1.66996	1.89881	1.79231	0.008086	0.008086	0.008086
31	1424.58	1.6568	1.73979	1.70845	0.63237	0.54937	0.58885	0.33008	1.65331	1.85243	1.78759	0.00802	0.00802	0.00802
32	1467.9	1.6282	1.68987	1.68183	0.59859	0.53248	0.55736	0.31535	1.71683	1.862	1.82658	0.007954	0.007954	0.007954
33	1514.06	1.64593	1.69106	1.67746	0.60287	0.57264	0.60488	0.33674	1.61649	1.7068	1.77184	0.007888	0.007888	0.007888
34	1558.46	1.60998	1.66611	1.66525	0.55813	0.62983	0.58658	0.3382	1.5731	1.74605	1.71768	0.007822	0.007822	0.007822
35	1606.97	1.60717	1.62055	1.65115	0.68109	0.53645	0.58042	0.33128	1.63307	1.75653	1.75027	0.007756	0.007756	0.007756
36	1650.26	1.6032	1.62904	1.63795	0.69522	0.59789	0.65901	0.39864	1.53644	1.64415	1.68633	0.00769	0.00769	0.00769
37	1696.78	1.55166	1.55815	1.58608	0.68478	0.60694	0.65856	0.37099	1.60322	1.60416	1.71581	0.007624	0.007624	0.007624
38	1752.64	1.55672	1.54809	1.61248	0.76922	0.58618	0.656	0.38974	1.52353	1.57005	1.67223	0.007558	0.007558	0.007558
39	1795.82	1.52539	1.49448	1.57248	0.64272	0.54911	0.61033	0.36139	1.53571	1.69308	1.66062	0.007492	0.007492	0.007492
40	1842.6	1.51808	1.47346	1.56555	0.67737	0.58175	0.65234	0.3764	1.54966	1.6769	1.65092	0.007426	0.007426	0.007426
41	1885.62	1.5164	1.48823	1.56976	0.75479	0.56118	0.66436	0.40022	1.51151	1.54772	1.64167	0.00736	0.00736	0.00736
42	1929.83	1.48963	1.44799	1.54308	0.67251	0.62304	0.66015	0.40245	1.52097	1.58815	1.67786	0.007294	0.007294	0.007294
43	1977.98	1.49289	1.44048	1.54493	0.82954	0.53957	0.70007	0.44044	1.42929	1.54781	1.57482	0.007228	0.007228	0.007228
44	2035.09	1.49497	1.42412	1.53778	0.71501	0.67894	0.70934	0.42412	1.48269	1.52424	1.61224	0.007162	0.007162	0.007162
45	2086.74	1.45703	1.38713	1.50764	0.68223	0.67349	0.71011	0.44634	1.42814	1.4811	1.56731	0.007096	0.007096	0.007096
46	2129.87	1.44576	1.35797	1.4967	0.74541	0.63514	0.69248	0.42929	1.46821	1.51726	1.57886	0.00703	0.00703	0.00703
47	2175.55	1.42851	1.33655	1.49274	0.76267	0.68686	0.7251	0.45543	1.43183	1.42944	1.56738	0.006964	0.006964	0.006964
48	2218.49	1.43676	1.35409	1.4988	0.76434	0.6142	0.69925	0.43794	1.4162	1.48691	1.56196	0.006898	0.006898	0.006898
49	2263.18	1.45173	1.37675	1.51025	0.80118	0.62563	0.71862	0.43592	1.44791	1.44316	1.57904	0.006832	0.006832	0.006832
50	2306.61	1.40259	1.30313	1.46706	0.81024	0.65068	0.73557	0.47029	1.36891	1.341	1.52218	0.006766	0.006766	0.006766
51	2352.26	1.4066	1.31343	1.47383	0.79558	0.61832	0.70529	0.44025	1.39872	1.46316	1.54649	0.0067	0.0067	0.0067
52	2394.46	1.39626	1.30767	1.4733	0.83356	0.62072	0.71224	0.45495	1.40743	1.44531	1.54117	0.006634	0.006634	0.006634
53	2437.43	1.37922	1.26474	1.44518	0.84882	0.64783	0.75639	0.48893	1.34829	1.31063	1.49985	0.006568	0.006568	0.006568
54	2480.04	1.36607	1.27241	1.4321	0.76666	0.66298	0.74262	0.48396	1.34881	1.31343	1.48998	0.006502	0.006502	0.006502
55	2524.73	1.35635	1.24381	1.42968	0.84899	0.64703	0.76013	0.48899	1.35991	1.33545	1.49726	0.006436	0.006436	0.006436
56	2570.69	1.34926	1.22651	1.41478	0.78372	0.6556	0.7495	0.49554	1.34501	1.32173	1.51874	0.00637	0.00637	0.00637
57	2612.07	1.32696	1.18784	1.41371	0.84102	0.66535	0.76742	0.47364	1.33769	1.26914	1.50355	0.006304	0.006304	0.006304
58	2655.68	1.33515	1.20546	1.41035	0.79305	0.70308	0.77609	0.49775	1.36968	1.24837	1.52176	0.006238	0.006238	0.006238
59	2701.92	1.34152	1.19228	1.4144	0.84167	0.70826	0.78902	0.535	1.28053	1.19603	1.43019	0.006172	0.006172	0.006172
60	2743.96	1.3234	1.19083	1.39705	0.71338	0.73938	0.75991	0.50463	1.30872	1.25496	1.46688	0.006106	0.006106	0.006106
61	2789.26	1.31322	1.16309	1.39085	0.77575	0.68977	0.77462	0.5076	1.32023	1.2187	1.47359	0.00604	0.00604	0.00604
62	2830.71	1.32213	1.1903	1.39161	0.79468	0.71829	0.77717	0.51083	1.31165	1.24574	1.47047	0.005974	0.005974	0.005974
63	2873.19	1.30017	1.15745	1.38684	0.78141	0.70523	0.74807	0.49695	1.30177	1.28356	1.46563	0.005908	0.005908	0.005908
64	2927.97	1.28	1.14483	1.36397	0.82152	0.70869	0.77951	0.51622	1.33849	1.24884	1.49071	0.005842	0.005842	0.005842
65	2971.32	1.2933	1.13819	1.35776	0.82628	0.7009	0.78343	0.52179	1.3008	1.17049	1.43813	0.005776	0.005776	0.005776
66	3012.02	1.27994	1.13589	1.37112	0.86389	0.75134	0.81978	0.55732	1.24674	1.11627	1.39288	0.00571	0.00571	0.00571
67	3055.09	1.2808	1.13035	1.35909	0.79951	0.73894	0.7942	0.52438	1.31023	1.15956	1.42668	0.005644	0.005644	0.005644
68	3098.15	1.24084	1.08406	1.33817	0.86646	0.69887	0.77764	0.50462	1.30653	1.20419	1.45633	0.005578	0.005578	0.005578
69	3140.62	1.27578	1.12073	1.36641	0.83698	0.75573	0.84373	0.57389	1.23167	1.05858	1.39064	0.005512	0.005512	0.005512
70	3181.47	1.2374	1.09869	1.3399	0.84944	0.71989	0.82228	0.54579	1.25538	1.07832	1.39195	0.005446	0.005446	0.005446
71	3226.08	1.26204	1.07227	1.34484	0.84218	0.73727	0.81856	0.53959	1.25806	1.11536	1.39743	0.00538	0.00538	0.00538
72	3268.26	1.2506	1.06496	1.34006	0.86006	0.74999	0.84286	0.56458	1.24026	1.02578	1.37061	0.005314	0.005314	0.005314
73	3310.52	1.25034	1.0751	1.34223	0.83146	0.7575	0.82486	0.539	1.27415	1.11912	1.41925	0.005248	0.005248	0.005248
74	3354.01	1.22093	1.04111	1.31551	0.84028	0.74887	0.83552	0.5529	1.26742	1.03151	1.42496	0.005182	0.005182	0.005182
75	3395.81	1.22702	1.06442	1.33964	0.79869	0.78674	0.83006	0.55687	1.23469	1.03637	1.39513	0.005116	0.005116	0.005116
76	3437.41	1.21784	1.02392	1.31064	0.87562	0.76846	0.84287	0.57701	1.18972	1.01554	1.34741	0.00505	0.00505	0.00505
77	3484.01	1.23019	1.04438	1.32621	0.85761	0.76918	0.8479	0.57803	1.20487	1.046	1.37109	0.004984	0.004984	0.004984
78	3534.29	1.21563	1.00896	1.29796	0.82902	0.74849	0.82917	0.5612	1.23341	1.08096	1.3709	0.004918	0.004918	0.004918
79	3576.69	1.21007	1.03797	1.31284	0.88388	0.78529	0.85675	0.59924	1.17331	0.9563	1.32866	0.004852	0.004852	0.004852
80	3622.29	1.21546	1.02444	1.29974	0.86492	0.76643	0.83878	0.56946	1.16533	1.03535	1.32959	0.004786	0.004786	0.004786
81	3666.36	1.19259	1.00765	1.29685	0.87903	0.7558	0.83716	0.58622	1.17165	0.99602	1.33173	0.00472	0.00472	0.00472
82	3709.04	1.18217	1.01687	1.30168	0.85885	0.73985	0.82636	0.56903	1.1579	1.03453	1.32371	0.004654	0.004654	0.004654
83	3755.03	1.18813	0.99749	1.29286	0.86994	0.75019	0.85231	0.59313	1.18573	0.97471	1.34122	0.004588	0.004588	0.004588
84	3798.02	1.1874	0.99855	1.2942	0.8579	0.76524	0.8484	0.59667	1.14208	0.95213	1.31914	0.004522	0.004522	0.004522
85	3841.4	1.16031	0.99899	1.2835	0.85165	0.78966	0.85842	0.59583	1.13042	0.95984	1.30175	0.004456	0.004456	0.004456
86	3881.64	1.18223	0.99453	1.28705	0.87291	0.81031	0.87034	0.60418	1.13226	0.93121	1.31467	0.00439	0.00439	0.00439
87	3925.49	1.1527	0.96466	1.27298	0.79936	0.7578	0.81983	0.5484	1.22259	1.06331	1.35954	0.004324	0.004324	0.004324
88	3966.83	1.15368	0.96134	1.27421	0.82608	0.80665	0.86992	0.60933	1.14269	0.92823	1.30497	0.004258	0.004258	0.004258
89	4008.4	1.15712	0.96096	1.271	0.89199	0.76945	0.8569	0.60241	1.15174	0.93949	1.32011	0.004192	0.004192	0.004192
90	4049.93	1.13905	0.93346	1.25971	0.87743	0.76915	0.86308	0.61219	1.15831	0.936	1.31892	0.004126	0.004126	0.004126
91	4089.16	1.15957	0.95956	1.26284	0.87663	0.7897	0.85617	0.59342	1.17033	0.95029	1.34788	0.00406	0.00406	0.00406
92	4130.7	1.13981	0.95951	1.27489	0.84695	0.80663	0.87074	0.60484	1.13534	0.91715	1.29725	0.003994	0.003994	0.003994
93	4171.93	1.13472	0.95132	1.2513	0.84056	0.78532	0.85419	0.59316	1.14299	0.93883	1.29295	0.003928	0.003928	0.003928
94	4212.65	1.1283	0.92	1.2488	0.85968	0.80026	0.87867	0.60575	1.14105	0.90379	1.32088	0.003862	0.003862	0.003862
95	4256.53	1.12839	0.91536	1.25503	0.88685	0.80518	0.88748	0.63126	1.09417	0.8719	1.26892	0.003796	0.003796	0.003796
96	4295.54	1.13373	0.92293	1.25049	0.91977	0.79512	0.87714	0.61266	1.14879	0.89312	1.32203	0.00373	0.00373	0.00373
97	4336.03	1.13091	0.92266	1.25357	0.86408	0.82211	0.88273	0.62014	1.12086	0.87581	1.27448	0.003664	0.003664	0.003664
98	4377.79	1.1288	0.92032	1.24558	0.84734	0.80158	0.87608	0.61944	1.11011	0.88121	1.2867	0.003598	0.003598	0.003598
99	4418.94	1.11711	0.91241	1.24601	0.89974	0.77999	0.89087	0.62585	1.09889	0.87541	1.25804	0.003532	0.003532	0.003532
100	4460.95	1.09241	0.89226	1.23027	0.88931	0.79529	0.88489	0.62642	1.10504	0.8566	1.28285	0.003466	0.003466	0.003466
101	4499.45	1.10327	0.90942	1.23907	0.91636	0.80009	0.89553	0.63213	1.10138	0.85067	1.26568	0.0034	0.0034	0.0034
102	4539.25	1.10243	0.90056	1.23982	0.91264	0.82106	0.90316	0.63941	1.10489	0.84942	1.27434	0.003334	0.003334	0.003334
103	4582.82	1.09231	0.88814	1.23978	0.87296	0.80393	0.8925	0.62639	1.11065	0.85243	1.28411	0.003268	0.003268	0.003268
104	4622.14	1.07891	0.87123	1.22445	0.85978	0.83876	0.89249	0.63559	1.08852	0.84632	1.25911	0.003202	0.003202	0.003202
105	4662.69	1.08745	0.87028	1.22325	0.90671	0.82119	0.90463	0.63788	1.10492	0.81794	1.28715	0.003136	0.003136	0.003136
106	4703.46	1.10196	0.89141	1.22165	0.89771	0.83044	0.91285	0.65063	1.08568	0.80978	1.25816	0.00307	0.00307	0.00307
107	4746.79	1.07738	0.86078	1.21572	0.89044	0.83579	0.90167	0.64188	1.07813	0.80713	1.24314	0.003004	0.003004	0.003004
108	4785.18	1.07612	0.86535	1.23022	0.85302	0.84306	0.89124	0.62723	1.10781	0.85015	1.28922	0.002938	0.002938	0.002938
109	4826.9	1.05353	0.83872	1.20698	0.90682	0.8252	0.89847	0.63528	1.06698	0.81303	1.25143	0.002872	0.002872	0.002872
110	4868.19	1.06972	0.86119	1.21813	0.91011	0.82878	0.91211	0.64512	1.0768	0.80852	1.25525	0.002806	0.002806	0.002806
111	4910.03	1.05586	0.84195	1.20483	0.91726	0.81308	0.90173	0.63535	1.10444	0.8264	1.26437	0.00274	0.00274	0.00274
112	4958.92	1.06394	0.85663	1.21581	0.8596	0.84207	0.90297	0.6512	1.0584	0.82878	1.24762	0.002674	0.002674	0.002674
113	4999.36	1.05396	0.8334	1.20365	0.9384	0.83085	0.90349	0.65162	1.06589	0.80069	1.24277	0.002608	0.002608	0.002608
114	5040.4	1.05578	0.8332	1.20987	0.92923	0.81667	0.89594	0.64092	1.06728	0.82907	1.23916	0.002542	0.002542	0.002542
115	5082.73	1.04566	0.82942	1.19036	0.90906	0.84396	0.90873	0.64951	1.08061	0.78923	1.25125	0.002476	0.002476	0.002476
116	5123.44	1.03621	0.82373	1.19626	0.91951	0.83312	0.91137	0.64573	1.07557	0.79465	1.25247	0.00241	0.00241	0.00241
117	5166.41	1.05566	0.82296	1.19472	0.92189	0.82895	0.90692	0.65316	1.0465	0.78374	1.23166	0.002344	0.002344	0.002344
118	5207.85	1.0472	0.83427	1.20856	0.92969	0.84993	0.91488	0.65859	1.0585	0.77429	1.23704	0.002278	0.002278	0.002278
119	5250.09	1.03636	0.81652	1.18721	0.91875	0.84228	0.91364	0.66426	1.05637	0.77295	1.23103	0.002212	0.002212	0.002212
120	5291.09	1.02772	0.80502	1.18145	0.90485	0.84652	0.91261	0.65439	1.04816	0.77983	1.22216	0.002146	0.002146	0.002146
121	5330.4	1.01937	0.80887	1.17532	0.89699	0.8614	0.9161	0.65375	1.05832	0.77239	1.23212	0.00208	0.00208	0.00208
122	5372.29	1.02991	0.80935	1.17805	0.90599	0.8568	0.92186	0.65932	1.03583	0.7569	1.21568	0.002014	0.002014	0.002014
123	5413.44	1.01854	0.80189	1.17764	0.8891	0.85452	0.91488	0.65642	1.03082	0.78305	1.21476	0.001948	0.001948	0.001948
124	5453.92	1.01625	0.80802	1.18137	0.92737	0.87614	0.92913	0.66613	1.02736	0.7609	1.21629	0.001882	0.001882	0.001882
125	5497.58	1.00334	0.78903	1.16782	0.92318	0.8533	0.92431	0.66332	1.04262	0.75752	1.20964	0.001816	0.001816	0.001816
126	5536.87	1.00497	0.77718	1.17063	0.9106	0.86413	0.92035	0.66724	1.02754	0.74723	1.20319	0.00175	0.00175	0.00175
127	5580.52	0.99867	0.78526	1.16666	0.93331	0.83708	0.91692	0.66075	1.03889	0.76578	1.21995	0.001684	0.001684	0.001684
128	5620.59	1.01431	0.77808	1.17224	0.90193	0.84307	0.92063	0.66595	1.03279	0.76646	1.22411	0.001618	0.001618	0.001618
129	5663.14	0.99875	0.78092	1.16573	0.91198	0.85393	0.91994	0.66234	1.04014	0.75612	1.21965	0.001552	0.001552	0.001552
130	5702.9	0.99	0.7646	1.15261	0.89581	0.86274	0.93139	0.66873	1.02219	0.72803	1.20599	0.001486	0.001486	0.001486
131	5782.18	0.9253	0.68916	1.12429	0.94197	0.85356	0.93161	0.6674	1.0443	0.74712	1.21052	0.00142	0.00142	0.00142
132	5822.8	0.8897	0.65146	1.09988	0.93379	0.86635	0.93585	0.67685	1.02588	0.72698	1.20793	0.001354	0.001354	0.001354
133	5865.45	0.88686	0.62829	1.09508	0.95195	0.85797	0.94469	0.68316	1.01286	0.71884	1.19841	0.001288	0.001288	0.001288
134	5905.47	0.86837	0.61278	1.08412	0.90983	0.87766	0.93408	0.68504	1.0212	0.7265	1.20321	0.001222	0.001222	0.001222
135	5947.31	0.8597	0.61064	1.07996	0.88797	0.88429	0.92278	0.68216	1.00873	0.733	1.20522	0.001156	0.001156	0.001156
136	5990.62	0.85292	0.60428	1.08268	0.92555	0.877	0.93427	0.6838	1.00883	0.71668	1.20738	0.00109	0.00109	0.00109
137	6032.58	0.86083	0.60221	1.08384	0.90041	0.89347	0.93648	0.69414	0.99017	0.7136	1.18969	0.001024	0.001024	0.001024
138	6072.54	0.85078	0.59867	1.08084	0.91361	0.89634	0.94426	0.69236	1.00019	0.70884	1.19195	0.000958	0.000958	0.000958
139	6115.2	0.84004	0.58852	1.06522	0.94273	0.89255	0.93849	0.69063	0.98	0.69312	1.18926	0.000892	0.000892	0.000892
140	6157.96	0.82845	0.58481	1.06549	0.92761	0.8906	0.94072	0.69219	0.98546	0.70853	1.19057	0.000826	0.000826	0.000826
141	6201.39	0.8324	0.58203	1.06549	0.92622	0.89149	0.93874	0.69215	0.9924	0.69399	1.19267	0.00076	0.00076	0.00076
142	6242.06	0.82185	0.57561	1.05798	0.94873	0.88453	0.94232	0.68965	0.9961	0.69447	1.1969	0.000694	0.000694	0.000694
143	6288.32	0.82612	0.57828	1.05656	0.91	0.90716	0.94228	0.69763	0.98016	0.69257	1.1857	0.000628	0.000628	0.000628
144	6330.74	0.82893	0.57479	1.06174	0.92299	0.89098	0.9435	0.69725	0.97196	0.68509	1.17387	0.000562	0.000562	0.000562
145	6372.19	0.82202	0.57085	1.05826	0.92392	0.88966	0.94119	0.69897	0.96568	0.67754	1.17276	0.000496	0.000496	0.000496
146	6414.14	0.82338	0.58139	1.06543	0.9394	0.87951	0.93999	0.69818	0.96399	0.67775	1.17532	0.00043	0.00043	0.00043
147	6454.89	0.81889	0.55941	1.05025	0.94378	0.88519	0.94419	0.70595	0.96055	0.67378	1.16842	0.000364	0.000364	0.000364
148	6498.42	0.79536	0.55916	1.04829	0.94313	0.88519	0.94566	0.70185	0.9639	0.67445	1.17026	0.000298	0.000298	0.000298
149	6540.58	0.80629	0.56279	1.04498	0.9342	0.9069	0.9493	0.70359	0.9611	0.67145	1.17416	0.000232	0.000232	0.000232
150	6581.77	0.80465	0.56205	1.04618	0.93377	0.89754	0.9465	0.70392	0.95745	0.67098	1.16809	0.000166	0.000166	0.000166
